# Supplementary material for: p38 Mitogen-Activated Protein Kinase Inhibition of Mesenchymal Transdifferentiated Tumor Cells in Head and Neck Squamous Cell Carcinoma
Source: Biomedicines. 2023 Dec 13;11(12):3301. doi: 10.3390/biomedicines11123301 (PMC10741606; doi:10.3390/biomedicines11123301)
Supplement: Supplementary file 1 [file biomedicines-11-03301-s001.zip]

Archive with 1 entries (1 files):
- biomedicines-2714000-supplementary.pdf
